# Supplementary material for: Transcriptional profiling of predator-induced phenotypic plasticity in Daphnia pulex
Source: Front Zool. 2015 Jul 25;12:18. doi: 10.1186/s12983-015-0109-x (PMC4514973; doi:10.1186/s12983-015-0109-x)
Supplement: Additional file 1 — List of the differentially expressed genes. List of the 256 differentially expressed genes shown to be regulated in juvenile D. pulex as a response to the presence of Chaoborus larvae with at least two assembly methods. Gene names, locations and descriptions are according to the official gene annotations as provided by wFleaBase. InterPro term assignments are based on our analysis with the aid of InterProScan. The “+ref” suffixes refer to reference-guided versions of the respective mapping algorithms. Binary Excel File. [file 12983_2015_109_MOESM1_ESM.xls]

## Sheet: Sheet1
Regulation	Gene name	Position	Log2 changes for different assembly strategies					Representative gene (for genes with highly similar mRNA sequences)	Official annotation	InterPro terms
			GSNAP	GSNAP+ref	TopHat	TopHat+ref	Trinity
UP	hxAUG25p1s10g212t1	scaffold_10:809389-810585(-)	2.92625	2.91815	2.83872	2.83942	ns
UP	hxAUG25p1s10g272t1	scaffold_10:1020677-1025629(-)	ns	2.61581	ns	2.43457	ns		Bric-a-brac	IPR000210: BTB/POZ-like (Domain), IPR001356: Homeodomain (Domain), IPR009057: Homeodomain-like (Domain), IPR011333: BTB/POZ fold (Domain), IPR013069: BTB/POZ (Domain)
UP	hxAUG25p1s10g327t1	scaffold_10:1229614-1232530(-)	ns	2.43179	2.71542	2.7292	ns		Glucosyl/glucuronosyl transferases; gustatory receptor; class b scavenger receptor cd36 domain.	IPR002159: CD36 antigen (Family), IPR005428: Adhesion molecule CD36 (Family)
UP	hxAUG25p1s4g317t1	scaffold_4:1425910-1427792(+)	5.16316	5.26987	6.45445	6.4383	ns
UP	hxAUG25p1s4g354t1	scaffold_4:1643273-1647268(+)	4.26219	4.51905	4.31448	4.32029	ns
UP	hxAUG25p1s4g4t1	scaffold_4:8681-31235(-)	4.39297	4.4173	4.08775	4.09267	5.40809
UP	hxAUG25p1s4g8t1	scaffold_4:43545-49896(+)	4.48629	4.50836	4.84021	4.84319	ns
UP	hxAUG25p1s5g266t1	scaffold_5:1216347-1219532(-)	3.86754	3.87955	4.24755	4.27442	ns		Rac gtpase-activating protein	IPR000198: Rho GTPase-activating protein domain (Domain), IPR002219: Protein kinase C-like, phorbol ester/diacylglycerol binding (Domain), IPR008936: Rho GTPase activation protein (Domain)
UP	hxAUG25p1s9g267t1	scaffold_9:1109058-1113327(-)	2.10586	2.20823	2.63598	2.68338	ns		Btb/poz domain-containing protein; mgc154338 protein; topoisomerase top1-interacting protein btbd1	IPR000210: BTB/POZ-like (Domain), IPR011333: BTB/POZ fold (Domain), IPR013069: BTB/POZ (Domain)
UP	hxAUG25p2s3g113t1	scaffold_3:2517292-2525960(+)	ns	2.5659	ns	3.19919	ns
UP	hxAUG25p2s4g109t1	scaffold_4:2366530-2368596(+)	ns	3.45518	ns	3.28368	3.22501		Di-domain hemoglobin precursor	IPR000971: Globin (Family), IPR009050: Globin-like (Domain), IPR012292: Globin, structural domain (Domain)
UP	hxAUG25p2s4g110t1	scaffold_4:2370070-2371945(+)	3.14502	3.03605	3.11311	3.03186	ns		Globin; beta chain of the tetrameric hemoglobin; glob3	IPR009050: Globin-like (Domain), IPR012292: Globin, structural domain (Domain), IPR000971: Globin (Family), IPR002336: Erythrocruorin (Family)
UP	hxAUG25p2s4g113t1	scaffold_4:2380720-2382318(+)	2.16884	2.11792	2.24523	2.2212	ns		Globin; beta chain of the tetrameric hemoglobin; glob3	IPR002336: Erythrocruorin (Family), IPR009050: Globin-like (Domain), IPR012292: Globin, structural domain (Domain), IPR000971: Globin (Family)
UP	hxAUG25p2s4g276t1	scaffold_4:2993015-2994148(-)	4.27762	4.25226	4.20348	4.19434	4.91707
UP	hxAUG25s100g172t1	scaffold_100:220203-222958(+)	4.07037	4.11822	4.8168	4.8826	ns		Ammonium transporter; apis mellifera amt-2-like protein ,mrna; ammonium transporter iss	IPR001905: Ammonium transporter (Family), IPR024041: Ammonium transporter AmtB-like domain (Domain)
UP	hxAUG25s123g39t1	scaffold_123:48515-49529(+)	ns	1.89097	1.96397	1.9165	ns
UP	hxAUG25s125g141t1	scaffold_125:123935-127355(-)	3.36196	4.73662	4.86303	4.82531	ns
UP	hxAUG25s14g246t1	scaffold_14:1302015-1303588(-)	1.84437	1.82493	ns	2.61801	ns		Cuticle protein; cpr50cb	IPR000618: Insect cuticle protein (Family)
UP	hxAUG25s14g248t1	scaffold_14:1306539-1308478(-)	2.82823	2.78072	2.87298	2.82845	ns		Cuticle protein; cpr50cb	IPR000618: Insect cuticle protein (Family)
UP	hxAUG25s14g249t1	scaffold_14:1308578-1309672(+)	2.67041	2.62181	2.84966	2.81291	ns		Cuticle protein; cpr50cb	IPR000618: Insect cuticle protein (Family)
UP	hxAUG25s17g299t1	scaffold_17:1051067-1052179(+)	3.95447	3.98353	3.94792	3.95557	3.84872		Ecdysone-induced protein
UP	hxAUG25s2123g90t1	scaffold_2123:211-3755(-)	3.30837	3.27741	4.41157	4.4233	ns
UP	hxAUG25s215g198t1	scaffold_215:11048-35405(-)	2.52707	2.37788	3.83455	3.75056	ns			IPR000618: Insect cuticle protein (Family)
UP	hxAUG25s23g47t1	scaffold_23:283510-284402(-)	3.58067	3.45834	3.50671	3.27582	ns
UP	hxAUG25s24g196t1	scaffold_24:837043-839610(-)	ns	4.27175	ns	5.3988	ns		Low-density lipoprotein receptor ldl	IPR000033: LDLR class B repeat (Repeat), IPR011042: Six-bladed beta-propeller, TolB-like (Domain)
UP	hxAUG25s30g1t1	scaffold_30:0-12205(-)	4.49298	2.57853	2.59151	2.55018	ns			IPR012496: TMC (Family)
UP	hxAUG25s30g62t1	scaffold_30:394356-399019(+)	ns	1.99056	ns	2.57379	ns		Wd repeat protein; dna damage-binding protein	IPR001680: WD40 repeat (Repeat), IPR015943: WD40/YVTN repeat-like-containing domain (Domain), IPR017986: WD40-repeat-containing domain (Domain)
UP	hxAUG25s35g44t1	scaffold_35:291387-293036(-)	3.55428	3.54869	3.48874	3.51256	3.76382			IPR000582: Acyl-CoA-binding protein, ACBP (Domain), IPR014352: FERM/acyl-CoA-binding protein, 3-helical bundle (Domain), IPR022408: Acyl-CoA-binding protein, ACBP, conserved site (Conserved_site)
UP	hxAUG25s36g152t1	scaffold_36:662528-664912(-)	1.76253	1.72991	1.90998	1.89578	ns		Clip-domain serine protease; lumbrokinase-31 precursor; clip-domain serine protease subfamily d	IPR001254: Peptidase S1 (Domain), IPR001314: Peptidase S1A, chymotrypsin-type (Family), IPR009003: Trypsin-like cysteine/serine peptidase domain (Domain)
UP	hxAUG25s39g86t1	scaffold_39:461433-463508(+)	ns	5.31598	5.16699	5.1449	ns
UP	hxAUG25s40g166t1	scaffold_40:846263-847702(-)	ns	3.1992	3.42685	3.35286	ns			IPR000618: Insect cuticle protein (Family)
UP	hxAUG25s46g114t1	scaffold_46:511494-512739(+)	5.17211	5.22031	4.79404	4.77342	ns
UP	hxAUG25s46g118t1	scaffold_46:528029-533214(-)	ns	3.79833	ns	3.6409	ns
UP	hxAUG25s51g19t1	scaffold_51:72388-73765(-)	ns	5.51743	5.16776	5.1228	ns
UP	hxAUG25s51g23t1	scaffold_51:77925-80084(+)	ns	5.40094	5.4638	5.41261	ns
UP	hxAUG25s59g79t1	scaffold_59:493371-496419(-)	4.79874	4.81603	3.56199	3.57929	5.78509
UP	hxAUG25s67g135t1	scaffold_67:564530-567947(-)	ns	2.16785	ns	2.45347	ns		Aspartyl beta-hydroxylase variant
UP	hxAUG25s70g132t1	scaffold_70:530611-531149(-)	ns	1.82547	2.53959	2.53376	ns		Pupal cuticle protein; edg78e; pupal cuticle protein precursor	IPR000618: Insect cuticle protein (Family)
UP	hxAUG25s70g50t1	scaffold_70:159521-160425(-)	2.35713	2.30598	1.95425	1.91792	ns	hxAUG25s70g50t1		IPR000618: Insect cuticle protein (Family)
UP	hxAUG25s794g61t1	scaffold_794:1070-2015(-)	3.47188	3.35775	4.32748	4.14451	ns	hxAUG25s794g61t1	Cuticle protein; cpr50cb	IPR000618: Insect cuticle protein (Family)
UP	hxAUG25s83g12t1	scaffold_83:62305-71169(+)	ns	2.01511	ns	2.0612	ns		Vitellogenin-1 precursor; hemelipoglycoprotein precursor	IPR015255: Vitellinogen, open beta-sheet (Domain), IPR015816: Vitellinogen, beta-sheet N-terminal (Domain), IPR015819: Lipid transport protein, beta-sheet shell (Domain), IPR001747: Lipid transport protein, N-terminal (Domain), IPR001846: von Willebrand factor, type D domain (Domain), IPR011030: Vitellinogen, superhelical (Domain)
UP	hxAUG25s83g72t1	scaffold_83:266303-272752(-)	8.97969	8.94551	10.8693	10.8408	∞		Vitellogenin-1 precursor; hemelipoglycoprotein precursor	IPR001747: Lipid transport protein, N-terminal (Domain), IPR001846: von Willebrand factor, type D domain (Domain), IPR011030: Vitellinogen, superhelical (Domain), IPR015255: Vitellinogen, open beta-sheet (Domain), IPR015816: Vitellinogen, beta-sheet N-terminal (Domain), IPR015819: Lipid transport protein, beta-sheet shell (Domain)
UP	hxAUG25s86g124t1	scaffold_86:531769-532863(-)	2.69034	2.61504	2.87391	2.84455	2.19156	hxAUG25s70g50t1		IPR000618: Insect cuticle protein (Family)
UP	hxAUG25s91g16t1	scaffold_91:100107-106515(-)	2.1894	2.16436	2.44526	2.43349	2.35893			IPR000038: Cell division protein GTP binding (Family), IPR003961: Fibronectin, type III (Domain), IPR006703: AIG1 (Domain), IPR013783: Immunoglobulin-like fold (Domain)
UP	hxAUG25s97g337t1	scaffold_97:464020-466845(+)	3.71382	3.67118	3.70859	3.6972	4.21738	hxAUG25s97g337t1
UP	hxAUG26rep1s3g245t1	scaffold_3:1831220-1832099(-)	3.53943	3.53026	ns	3.56535	ns		Histone h2b.3; histone h2b.1/h2b.2	IPR000558: Histone H2B (Family), IPR007125: Histone core (Domain), IPR009072: Histone-fold (Domain)
UP	hxAUG26rep1s3g57t1	scaffold_3:445227-447565(+)	3.39646	3.42627	3.27646	3.32391	3.55451		G2/mitotic-specific cyclin-b1	IPR004367: Cyclin, C-terminal domain (Domain), IPR006671: Cyclin, N-terminal (Domain), IPR013763: Cyclin-like (Domain), IPR014400: Cyclin A/B/D/E (Family)
UP	hxAUG26rep1s6g18t1	scaffold_6:113115-114533(+)	∞	∞	ns	∞	ns			IPR001008: Metallothionein, family 2, mollusc (Family)
UP	hxAUG26rep1s6g71t1	scaffold_6:491986-495113(-)	2.69235	2.54253	2.79958	2.82878	ns		Bicaudal-c	IPR013761: Sterile alpha motif/pointed domain (Domain), IPR021129: Sterile alpha motif, type 1 (Domain), IPR001660: Sterile alpha motif domain (Domain), IPR004087: K Homology domain (Domain), IPR004088: K Homology domain, type 1 (Domain)
UP	hxAUG26rep2s4g8t1	scaffold_4:2013435-2014320(+)	6.29927	6.27508	5.44121	5.41791	ns	hxAUG26rep2s4g8t1
UP	hxAUG26rep2s6g96t1	scaffold_6:2384313-2386678(-)	3.40412	3.47619	3.30998	3.36562	ns		Jmjc domain-containing histone demethylation protein; kdm4a
UP	hxAUG26res13g33t1	scaffold_13:240613-245568(+)	ns	1.86352	1.96029	1.83298	2.20695
UP	hxAUG26res142g134t1	scaffold_142:7918-11315(-)	ns	2.16315	3.16773	2.82994	ns
UP	hxAUG26res16g158t1	scaffold_16:994416-996486(+)	3.80656	3.66066	4.66128	4.69597	ns		Ubiquitin-protein e3 ligase	IPR013083: Zinc finger, RING/FYVE/PHD-type (Domain), IPR017907: Zinc finger, RING-type, conserved site (Conserved_site), IPR018957: Zinc finger, C3HC4 RING-type (Domain), IPR001841: Zinc finger, RING-type (Domain), IPR003101: Coactivator CBP, KIX domain (Domain)
UP	hxAUG26res16g232t1	scaffold_16:1288257-1290602(-)	2.35628	2.37072	ns	ns	4.08992	hxAUG26res16g232t1
UP	hxAUG26res16g265t1	scaffold_16:1583344-1584783(-)	ns	3.56765	ns	3.454	ns		Ring finger protein 8	IPR001841: Zinc finger, RING-type (Domain), IPR013083: Zinc finger, RING/FYVE/PHD-type (Domain), IPR017907: Zinc finger, RING-type, conserved site (Conserved_site)
UP	hxAUG26res187g5t1	scaffold_187:23585-24510(+)	1.97073	1.9371	ns	1.78239	2.25715			IPR000618: Insect cuticle protein (Family)
UP	hxAUG26res18g88t1	scaffold_18:435840-436683(+)	ns	2.62397	ns	2.40906	3.09108			IPR016179: Insulin-like (Domain)
UP	hxAUG26res220g38t1	scaffold_220:47539-48205(-)	2.84638	2.87679	ns	2.83787	ns
UP	hxAUG26res220g39t1	scaffold_220:48906-49585(-)	ns	1.99676	1.91179	1.95292	ns
UP	hxAUG26res23g51t1	scaffold_23:330167-331047(-)	1.90808	1.85703	1.71594	1.72184	4.03253		Pupal cuticle protein; edg78e; pupal cuticle protein precursor	IPR000618: Insect cuticle protein (Family), IPR022727: Pupal cuticle protein C1 (Family)
UP	hxAUG26res23g74t1	scaffold_23:443702-446762(+)	5.06441	5.04057	4.87292	4.85427	ns		Clip-domain serine protease; serine protease; clip-domain serine protease subfamily a	IPR001254: Peptidase S1 (Domain), IPR001314: Peptidase S1A, chymotrypsin-type (Family), IPR009003: Trypsin-like cysteine/serine peptidase domain (Domain)
UP	hxAUG26res24g99t1	scaffold_24:730287-731650(-)	2.61816	2.59967	2.55069	2.53886	2.54892
UP	hxAUG26res25g195t1	scaffold_25:1045256-1046535(+)	3.07265	3.06038	3.06454	3.02228	3.16521		Secreted protein	IPR002861: Reeler domain (Domain)
UP	hxAUG26res29g80t1	scaffold_29:554808-556789(+)	4.76067	4.77472	5.17229	5.19988	ns
UP	hxAUG26res31g93t1	scaffold_31:939114-939967(-)	4.14374	4.15638	4.21358	4.23927	4.70919
UP	hxAUG26res36g111t1	scaffold_36:692461-694318(-)	3.05756	3.03522	4.96947	5.01753	3.34213
UP	hxAUG26res40g150t1	scaffold_40:887450-889738(+)	2.64068	2.62697	ns	2.35493	3.05512
UP	hxAUG26res47g105t1	scaffold_47:902914-906760(+)	4.033	4.02791	3.92811	3.9286	ns		Proprotein convertase subtilisin/kexin type	IPR000209: Peptidase S8/S53 domain (Domain), IPR002884: Proprotein convertase, P (Domain), IPR008979: Galactose-binding domain-like (Domain), IPR009020: Proteinase inhibitor, propeptide (Domain), IPR009030: Growth factor, receptor (Domain), IPR015500: Peptidase S8, subtilisin-related (Family), IPR022398: Peptidase S8, subtilisin, His-active site (Active_site), IPR023827: Peptidase S8, subtilisin,…
UP	hxAUG26res47g16t1	scaffold_47:119318-127115(-)	4.46069	4.43114	4.50094	4.48945	4.50014		Copper-zinc cu-zn superoxide dismutase.	IPR015819: Lipid transport protein, beta-sheet shell (Domain), IPR024134: Superoxide dismutase (Cu/Zn) / chaperones (Family), IPR001424: Superoxide dismutase, copper/zinc binding domain (Domain), IPR001747: Lipid transport protein, N-terminal (Domain), IPR001846: von Willebrand factor, type D domain (Domain), IPR011030: Vitellinogen, superhelical (Domain), IPR015255: Vitellinogen, open beta-sheet…
UP	hxAUG26res5085g195t1	scaffold_5085:1020-1895(-)	3.07989	3.02505	2.51127	2.4792	ns	hxAUG25s70g50t1		IPR000618: Insect cuticle protein (Family)
UP	hxAUG26res51g34t1	scaffold_51:97686-98525(-)	ns	1.83298	1.73072	1.73345	ns
UP	hxAUG26res51g36t1	scaffold_51:103105-104683(+)	ns	5.0297	6.20295	6.18824	ns
UP	hxAUG26res5453g82t1	scaffold_5453:1859-2966(+)	4.5714	4.5474	4.62278	4.61285	4.91707	hxAUG26res5453g82t1
UP	hxAUG26res621g115t1	scaffold_621:2205-3084(+)	2.89373	2.8409	2.73615	2.70518	ns	hxAUG25s70g50t1		IPR000618: Insect cuticle protein (Family)
UP	hxAUG26res621g117t1	scaffold_621:10745-14381(+)	ns	2.88579	2.60321	2.60771	2.98656			IPR000038: Cell division protein GTP binding (Family)
UP	hxAUG26res695g31t1	scaffold_695:16000-16915(-)	ns	ns	3.75297	3.77942	4.08992	hxAUG26res16g232t1	Hypothetical protein
UP	hxAUG26res70g42t1	scaffold_70:153564-154965(-)	2.50457	2.46864	2.82614	2.80598	ns	hxAUG25s70g50t1		IPR000618: Insect cuticle protein (Family)
UP	hxAUG26res72g135t1	scaffold_72:512527-513802(+)	2.27916	2.30818	2.24601	2.25119	2.2734
UP	hxAUG26res77g68t1	scaffold_77:510608-513140(-)	4.04017	3.97373	3.98246	3.95173	ns
UP	hxAUG26res83g43t1	scaffold_83:187235-188388(-)	ns	2.21266	3.56908	3.59941	2.72177			IPR000922: D-galactoside/L-rhamnose binding SUEL lectin domain (Domain)
UP	hxAUG26res88g41t1	scaffold_88:329694-330716(+)	ns	2.7798	ns	2.53667	ns	hxAUG25s794g61t1	Cuticle protein; cpr50cb	IPR000618: Insect cuticle protein (Family)
UP	hxAUG26res91g30t1	scaffold_91:171789-172645(-)	ns	2.69683	2.5069	2.48844	3.71812		Cuticular protein	IPR000618: Insect cuticle protein (Family)
UP	hxAUG26res91g31t1	scaffold_91:175304-176131(+)	3.31393	3.27854	3.61755	3.58725	ns	hxAUG26res91g31t1	Cuticular protein	IPR000618: Insect cuticle protein (Family)
UP	hxAUG26res91g77t1	scaffold_91:372367-375652(-)	4.2185	4.19904	4.91379	4.90405	ns
UP	hxAUG26res958g160t1	scaffold_958:4255-13340(+)	8.14299	8.06706	8.46342	8.44746	8.86561	hxAUG26res958g160t1	Vitellogenin-1 precursor; hemelipoglycoprotein precursor	IPR015819: Lipid transport protein, beta-sheet shell (Domain), IPR001424: Superoxide dismutase, copper/zinc binding domain (Domain), IPR001747: Lipid transport protein, N-terminal (Domain), IPR001846: von Willebrand factor, type D domain (Domain), IPR011030: Vitellinogen, superhelical (Domain), IPR015255: Vitellinogen, open beta-sheet (Domain), IPR015816: Vitellinogen, beta-sheet N-terminal (Doma…
UP	hxAUG26res97g272t1	scaffold_97:429430-431265(+)	4.80344	3.87421	4.14496	4.12229	4.21738	hxAUG25s97g337t1
UP	hxAUG26res98g28t1	scaffold_98:258616-260398(-)	7.07239	5.03719	5.23117	5.18407	ns
UP	hxAUG26up1s3g5t1	scaffold_3:13135-13628(+)	ns	2.29037	ns	2.12023	ns		Histone h4 replacement	IPR019809: Histone H4, conserved site (Conserved_site), IPR001951: Histone H4 (Family), IPR004823: TATA box binding protein associated factor (TAF) (Domain), IPR007125: Histone core (Domain), IPR009072: Histone-fold (Domain)
UP	hxAUG26up1s9g42t1	scaffold_9:270448-271077(-)	2.53738	2.52139	2.39892	2.40521	ns
UP	hxAUG26up2s2g165t1	scaffold_2:3294232-3296737(+)	ns	2.35928	ns	2.30672	2.91905			IPR000618: Insect cuticle protein (Family)
UP	hxAUG26up2s4g13t1	scaffold_4:2022075-2024002(+)	5.27391	5.27111	4.50866	4.49106	ns	hxAUG26rep2s4g8t1
UP	hxAUG26up2s4g164t1	scaffold_4:2618281-2620283(-)	4.00245	4.07305	4.42451	4.40341	ns
UP	hxAUG26up2s4g175t1	scaffold_4:2702737-2705599(+)	2.23265	2.22553	2.21379	2.21104	ns		Para-nitrobenzyl esterase	IPR002018: Carboxylesterase, type B (Domain), IPR019826: Carboxylesterase type B, active site (Active_site)
UP	hxAUG26up2s4g17t1	scaffold_4:2030313-2032295(-)	5.41815	5.39565	5.5201	5.494	ns	hxAUG26rep2s4g8t1
UP	hxAUG26up2s4g7t1	scaffold_4:2008317-2009915(-)	4.44448	4.42952	4.56226	4.53411	ns
UP	hxAUG26us13g131t1	scaffold_13:733743-737736(-)	ns	2.94897	ns	ns	2.93036		Chromaffin granule amine transporter	IPR011701: Major facilitator superfamily (Family), IPR016196: Major facilitator superfamily domain, general substrate transporter (Domain), IPR020846: Major facilitator superfamily domain (Domain)
UP	hxAUG26us13g76t1	scaffold_13:489955-491614(-)	4.24242	4.25238	4.34034	4.35701	4.64848
UP	hxAUG26us142g222t1	scaffold_142:245142-249424(-)	3.42897	3.28152	3.83736	3.8272	ns
UP	hxAUG26us145g53t1	scaffold_145:65385-67850(+)	3.81993	3.69834	3.52444	3.53186	ns
UP	hxAUG26us146g128t1	scaffold_146:147945-153995(+)	ns	2.0414	ns	1.98853	ns		Bicaudal-c	IPR004087: K Homology domain (Domain), IPR004088: K Homology domain, type 1 (Domain), IPR013761: Sterile alpha motif/pointed domain (Domain), IPR021129: Sterile alpha motif, type 1 (Domain), IPR001660: Sterile alpha motif domain (Domain)
UP	hxAUG26us14g274t1	scaffold_14:1461097-1462363(+)	ns	3.46128	ns	3.44544	ns	hxAUG26us14g274t1
UP	hxAUG26us14g316t1	scaffold_14:1611460-1612723(-)	4.60998	4.60662	ns	3.22923	ns	hxAUG26us14g274t1
UP	hxAUG26us163g24t1	scaffold_163:110973-121575(-)	2.67088	2.73731	2.68523	2.70049	ns		Protease m1 zinc metalloprotease; alanyl aminopeptidase; aminopeptidase n precursor	IPR001930: Peptidase M1, alanine aminopeptidase/leukotriene A4 hydrolase (Family), IPR014782: Peptidase M1, membrane alanine aminopeptidase, N-terminal (Domain), IPR024571: Domain of unknown function DUF3358 (Domain)
UP	hxAUG26us187g31t1	scaffold_187:70646-73125(-)	3.33538	3.27278	3.15452	3.2628	3.34081		Pupal cuticle protein; edg78e; pupal cuticle protein precursor	IPR000618: Insect cuticle protein (Family)
UP	hxAUG26us188g73t1	scaffold_188:148805-149929(+)	ns	4.55103	ns	∞	ns
UP	hxAUG26us18g83t1	scaffold_18:386719-387868(-)	1.99898	1.93947	1.67214	ns	2.46956
UP	hxAUG26us192g177t1	scaffold_192:168027-168939(+)	3.10078	3.07664	3.82733	3.7974	ns	hxAUG26res91g31t1	Pupal cuticle protein; edg78e; pupal cuticle protein precursor	IPR000618: Insect cuticle protein (Family)
UP	hxAUG26us204g129t1	scaffold_204:76685-79765(+)	2.43675	2.42659	3.21019	3.1622	ns		Caf1-180	IPR022043: Chromatin assembly factor 1 subunit A (Family)
UP	hxAUG26us21g109t1	scaffold_21:587109-591265(-)	2.443	2.43604	2.55235	2.54015	ns		Chorion peroxidase precursor; peroxidase precursor; chorion peroxidase precursor ec contains chorion peroxidase light chain	IPR002007: Haem peroxidase, animal (Family), IPR010255: Haem peroxidase (Family), IPR019791: Haem peroxidase, animal, subgroup (Family)
UP	hxAUG26us221g85t1	scaffold_221:99976-103045(-)	2.54885	2.54873	4.25805	4.27621	ns		Rac gtpase-activating protein	IPR000198: Rho GTPase-activating protein domain (Domain), IPR002219: Protein kinase C-like, phorbol ester/diacylglycerol binding (Domain), IPR008936: Rho GTPase activation protein (Domain)
UP	hxAUG26us23g64t1	scaffold_23:388515-389514(-)	2.51713	2.49024	2.4706	2.45158	ns			IPR000618: Insect cuticle protein (Family)
UP	hxAUG26us25g121t1	scaffold_25:641203-643176(+)	3.42817	3.44147	3.62818	3.65275	ns
UP	hxAUG26us331g10t1	scaffold_331:24950-29075(-)	2.10396	2.04948	1.80267	1.75167	ns			IPR000618: Insect cuticle protein (Family)
UP	hxAUG26us40g160t1	scaffold_40:885172-886205(+)	ns	2.23269	ns	2.53853	2.35907
UP	hxAUG26us41g12t1	scaffold_41:82945-83925(+)	ns	2.55947	2.72514	2.72307	ns
UP	hxAUG26us49g33t1	scaffold_49:437097-441372(-)	3.1103	3.08512	3.19789	3.18774	ns
UP	hxAUG26us51g19t1	scaffold_51:69945-72327(+)	4.32489	4.20124	4.47019	4.46076	ns
UP	hxAUG26us51g21t1	scaffold_51:74005-74797(+)	ns	5.02913	∞	∞	ns
UP	hxAUG26us51g25t1	scaffold_51:81745-84983(+)	ns	4.93923	4.50541	4.48784	∞		Small proline-rich protein 3	IPR026713: Probable exonuclease mut-7 homolog, isoform 5 (Family)
UP	hxAUG26us58g27t1	scaffold_58:167891-177355(-)	3.42998	3.37146	3.59677	3.55614	ns		Vitellogenin-1 precursor; hemelipoglycoprotein precursor	IPR015817: Vitellinogen, open beta-sheet, subdomain 1 (Domain), IPR015819: Lipid transport protein, beta-sheet shell (Domain), IPR001747: Lipid transport protein, N-terminal (Domain), IPR001846: von Willebrand factor, type D domain (Domain), IPR011030: Vitellinogen, superhelical (Domain), IPR015255: Vitellinogen, open beta-sheet (Domain), IPR015816: Vitellinogen, beta-sheet N-terminal (Domain)
UP	hxAUG26us75g49t1	scaffold_75:305631-312754(+)	2.32745	2.33385	2.35153	2.36944	ns		Ldl receptor ligand-binding repeat bearing protein; low-density lipoprotein receptor; pro-epidermal growth factor	IPR000033: LDLR class B repeat (Repeat), IPR000152: EGF-type aspartate/asparagine hydroxylation site (), IPR000742: Epidermal growth factor-like domain (Domain), IPR001881: EGF-like calcium-binding (Domain), IPR002172: Low-density lipoprotein (LDL) receptor class A repeat (Repeat), IPR009030: Growth factor, receptor (Domain), IPR011042: Six-bladed beta-propeller, TolB-like (Domain), IPR013032: EG…
UP	hxAUG26us78g84t1	scaffold_78:463971-465643(-)	2.48859	2.53779	2.59709	2.6721	2.64737
UP	hxAUG26us83g12t1	scaffold_83:70615-72643(+)	2.0235	ns	2.06137	ns	ns
UP	hxAUG26us88g29t1	scaffold_88:274711-277044(-)	3.01712	3.01279	2.81846	2.83381	2.89214		G2/mitotic-specific cyclin-a; g2/mitotic-specific cyclin-b3	IPR014400: Cyclin A/B/D/E (Family), IPR015453: Cyclin A, G2/mitotic-specific (Family), IPR004367: Cyclin, C-terminal domain (Domain), IPR006671: Cyclin, N-terminal (Domain), IPR013763: Cyclin-like (Domain)
UP	hxAUG26us88g37t1	scaffold_88:316514-317447(+)	ns	3.37708	ns	3.33282	ns	hxAUG25s794g61t1	Cuticle protein; cpr50cb	IPR000618: Insect cuticle protein (Family)
UP	hxAUG26us88g41t1	scaffold_88:327094-328059(+)	ns	3.84208	ns	3.31931	4.22429	hxAUG25s794g61t1	Cuticle protein; cpr50cb	IPR000618: Insect cuticle protein (Family)
UP	hxAUG26us958g174t1	scaffold_958:0-1435(-)	6.54907	6.5333	8.86108	8.86441	ns		Superoxide dismutase [Cu-Zn],EC=1.15.1.1	IPR001424: Superoxide dismutase, copper/zinc binding domain (Domain), IPR001747: Lipid transport protein, N-terminal (Domain), IPR015816: Vitellinogen, beta-sheet N-terminal (Domain), IPR015819: Lipid transport protein, beta-sheet shell (Domain), IPR024134: Superoxide dismutase (Cu/Zn) / chaperones (Family)
UP	hxAUG26us97g319t1	scaffold_97:426587-429108(-)	3.02927	3.14045	2.84435	2.86614	3.06725			IPR001507: Zona pellucida domain (Domain)
UP	hxJGI_V11_221836	scaffold_6:2073755-2074711(-)	3.91754	3.88031	3.76228	3.76117	ns
UP	hxJGI_V11_222963	scaffold_12:1044269-1046179(-)	ns	3.5067	3.28441	3.30836	4.36546
UP	hxJGI_V11_225691	scaffold_40:679343-680348(-)	4.31529	4.28361	4.32009	4.30686	ns	hxAUG26res5453g82t1
UP	hxJGI_V11_230022	scaffold_2006:255-1776(-)	3.09686	3.06964	2.73295	2.74225	ns
UP	hxJGI_V11_300382	scaffold_10:807885-808482(-)	3.27886	3.25913	3.14827	3.13965	ns
UP	hxJGI_V11_301652	scaffold_14:1317678-1318527(-)	2.2433	2.16403	2.18902	2.12104	ns		Cuticle protein; cpr50cb	IPR000618: Insect cuticle protein (Family)
UP	hxJGI_V11_302015	scaffold_155:269374-270737(+)	2.61855	2.32194	2.59845	2.23605	ns
UP	hxJGI_V11_303665	scaffold_23:390497-391341(-)	2.5145	2.45679	2.3695	2.32183	ns			IPR000618: Insect cuticle protein (Family)
UP	hxJGI_V11_303836	scaffold_24:678640-679474(+)	3.08534	3.12124	2.77505	2.79911	3.22597
UP	hxJGI_V11_303993	scaffold_25:230465-231312(+)	5.9934	5.95636	5.85299	5.84491	ns
UP	hxJGI_V11_304085	scaffold_25:356052-357350(+)	2.70569	2.68187	2.81887	2.87219	3.29637			IPR002861: Reeler domain (Domain)
UP	hxJGI_V11_304267	scaffold_275:29974-32366(-)	ns	2.15619	ns	2.20657	ns		Sugar transporter; gastric caeca sugar transporter	IPR003663: Sugar/inositol transporter (Family), IPR005828: General substrate transporter (Family), IPR005829: Sugar transporter, conserved site (Conserved_site), IPR016196: Major facilitator superfamily domain, general substrate transporter (Domain), IPR020846: Major facilitator superfamily domain (Domain)
UP	hxJGI_V11_304923	scaffold_31:21025-25139(+)	3.77477	3.67769	3.65833	3.69309	ns		Jmjc domain-containing histone demethylation protein; kdm4a	IPR000859: CUB domain (Domain)
UP	hxJGI_V11_305774	scaffold_40:895334-896288(-)	ns	2.19389	2.33286	2.28146	ns			IPR022727: Pupal cuticle protein C1 (Family), IPR000618: Insect cuticle protein (Family)
UP	hxJGI_V11_305933	scaffold_422:22009-22651(-)	5.24065	5.22136	5.85459	5.85734	ns
UP	hxJGI_V11_306860	scaffold_54:832657-833771(+)	4.70773	4.6781	4.26798	4.25984	4.91707	hxAUG26res5453g82t1
UP	hxJGI_V11_306944	scaffold_571:10803-14466(+)	5.92128	5.91781	5.96239	5.95155	5.78509
UP	hxJGI_V11_307101	scaffold_6:1690846-1691598(-)	3.80815	3.75445	4.21088	4.19029	3.76382	hxJGI_V11_307101	Acyl-coa-binding domain-containing protein; acyl-coa-binding protein	IPR014352: FERM/acyl-CoA-binding protein, 3-helical bundle (Domain), IPR022408: Acyl-CoA-binding protein, ACBP, conserved site (Conserved_site), IPR000582: Acyl-CoA-binding protein, ACBP (Domain)
UP	hxJGI_V11_307922	scaffold_70:143089-143918(-)	2.93005	2.86459	2.59368	2.55287	ns	hxAUG25s70g50t1		IPR000618: Insect cuticle protein (Family)
UP	hxJGI_V11_308759	scaffold_86:177662-178430(-)	2.37434	2.33531	ns	2.96012	ns		Pupal cuticle protein; edg78e; pupal cuticle protein precursor	IPR000618: Insect cuticle protein (Family)
UP	hxJGI_V11_308960	scaffold_9:169391-171210(-)	ns	1.92923	ns	1.90072	ns		Stai	IPR000956: Stathmin family (Family)
UP	hxJGI_V11_95131	scaffold_2:3324528-3327148(-)	ns	3.52936	3.28489	3.28406	ns			IPR001878: Zinc finger, CCHC-type (Domain), IPR005162: Retrotransposon gag protein (Domain)
UP	hxNCBI_GNO_130194	scaffold_19:349774-355175(+)	ns	2.95988	3.08299	3.07224	3.11668		Ndl; acrosin precursor	IPR001190: Speract/scavenger receptor (Domain), IPR001254: Peptidase S1 (Domain), IPR002172: Low-density lipoprotein (LDL) receptor class A repeat (Repeat), IPR009003: Trypsin-like cysteine/serine peptidase domain (Domain), IPR015420: Peptidase S1A, nudel (Domain), IPR018114: Peptidase S1, trypsin family, active site (Active_site)
UP	hxNCBI_GNO_130484	scaffold_63:320979-322711(+)	ns	4.40621	ns	5.39866	ns		Ring finger protein 8	IPR001841: Zinc finger, RING-type (Domain), IPR013083: Zinc finger, RING/FYVE/PHD-type (Domain), IPR017907: Zinc finger, RING-type, conserved site (Conserved_site)
UP	hxNCBI_GNO_134564	scaffold_79:301079-304899(+)	ns	3.10494	ns	3.32297	ns			IPR026937: Strawberry notch, helicase C domain (Domain), IPR026741: Protein strawberry notch-like (Family)
UP	hxNCBI_GNO_170134	scaffold_13:274077-280110(+)	ns	3.85939	3.85183	3.80301	ns		Ammonium transporter; apis mellifera amt-2-like protein ,mrna; ammonium transporter iss	IPR001905: Ammonium transporter (Family), IPR024041: Ammonium transporter AmtB-like domain (Domain)
UP	hxNCBI_GNO_170234	scaffold_23:331833-332719(-)	2.24241	2.17744	ns	ns	4.03253			IPR000618: Insect cuticle protein (Family)
UP	hxNCBI_GNO_17204	scaffold_1006:1926-2325(-)	ns	3.05779	3.0727	3.03077	ns
UP	hxNCBI_GNO_176533	scaffold_74:83184-84107(-)	ns	3.77328	4.47383	4.50264	ns			IPR019317: Brain protein I3 (Family)
UP	hxNCBI_GNO_19204	scaffold_1006:2646-3618(-)	ns	3.06033	3.16102	3.09631	3.33248	hxNCBI_GNO_19204
UP	hxNCBI_GNO_19214	scaffold_1063:10047-10687(-)	2.37609	2.35383	2.01602	2.00623	ns	hxNCBI_GNO_19214		IPR000618: Insect cuticle protein (Family)
UP	hxNCBI_GNO_210434	scaffold_53:760126-764382(-)	ns	2.83326	ns	2.63665	ns		Cation-transporting atpase fly; cation-transporting atpase g-box binding protein	IPR001757: Cation-transporting P-type ATPase (Family), IPR008250: P-type ATPase, A domain (Domain), IPR023214: HAD-like domain (Domain)
UP	hxNCBI_GNO_223164	scaffold_794:9193-9908(-)	3.76417	3.58693	3.38558	3.36143	ns	hxAUG25s794g61t1	Cuticle protein; cpr50cb	IPR000618: Insect cuticle protein (Family)
UP	hxNCBI_GNO_238184	scaffold_18:389338-390310(-)	3.26896	3.0375	3.15183	3.08668	ns	hxNCBI_GNO_19204
UP	hxNCBI_GNO_284184	scaffold_18:479966-481057(-)	ns	1.93132	1.99138	1.91304	2.46956
UP	hxNCBI_GNO_3014	scaffold_331:9827-10723(-)	1.91032	2.0007	2.13015	2.07937	ns			IPR000618: Insect cuticle protein (Family)
UP	hxNCBI_GNO_372284	scaffold_28:1083264-1084537(-)	ns	1.97959	2.06062	2.07385	ns		Hydroxysteroid dehydrogenase	IPR002225: 3-beta hydroxysteroid dehydrogenase/isomerase (Domain), IPR016040: NAD(P)-binding domain (Domain)
UP	hxNCBI_GNO_374644	scaffold_100:431006-432846(-)	3.02078	3.03902	3.05497	3.08441	ns		G2/mitotic-specific cyclin-b1	IPR004367: Cyclin, C-terminal domain (Domain), IPR013763: Cyclin-like (Domain), IPR014400: Cyclin A/B/D/E (Family)
UP	hxNCBI_GNO_378394	scaffold_46:67140-69162(+)	ns	2.92796	ns	ns	2.4924		Programmed cell death protein
UP	hxNCBI_GNO_392594	scaffold_86:514968-515704(-)	2.46692	2.40692	3.37245	3.34283	ns	hxAUG25s70g50t1		IPR000618: Insect cuticle protein (Family)
UP	hxNCBI_GNO_414064	scaffold_6:614515-622204(+)	ns	2.47107	ns	2.64005	ns			IPR009039: EAR (Repeat)
UP	hxNCBI_GNO_426064	scaffold_6:659086-659785(-)	2.04895	1.99725	2.27516	2.2552	ns	hxNCBI_GNO_19214		IPR000618: Insect cuticle protein (Family)
UP	hxNCBI_GNO_428064	scaffold_6:660794-661477(-)	2.11485	2.07103	2.18267	2.16063	ns	hxNCBI_GNO_19214		IPR000618: Insect cuticle protein (Family)
UP	hxNCBI_GNO_501334	scaffold_2804:1019-1148(-)	3.01204	ns	7.39764	ns	ns
UP	hxNCBI_GNO_646124	scaffold_12:1887316-1890952(+)	ns	2.08127	2.04916	2.09287	2.27622		Chorion peroxidase precursor; peroxidase precursor; chorion peroxidase precursor ec contains chorion peroxidase light chain	IPR002007: Haem peroxidase, animal (Family), IPR010255: Haem peroxidase (Family), IPR019791: Haem peroxidase, animal, subgroup (Family)
UP	hxNCBI_GNO_654364	scaffold_40:893451-894424(-)	ns	2.64948	ns	2.38265	2.44812			IPR022727: Pupal cuticle protein C1 (Family), IPR000618: Insect cuticle protein (Family)
UP	hxNCBI_GNO_69163	scaffold_768:5550-6247(-)	3.94846	3.89968	3.7284	3.69931	3.76382	hxJGI_V11_307101	Acyl-coa-binding domain-containing protein; acyl-coa-binding protein	IPR014352: FERM/acyl-CoA-binding protein, 3-helical bundle (Domain), IPR022408: Acyl-CoA-binding protein, ACBP, conserved site (Conserved_site), IPR000582: Acyl-CoA-binding protein, ACBP (Domain)
UP	hxNCBI_GNO_74404	scaffold_47:151431-157436(-)	7.67302	7.60787	8.84912	8.81689	8.86561	hxAUG26res958g160t1	Vitellogenin-1 precursor; hemelipoglycoprotein precursor	IPR015255: Vitellinogen, open beta-sheet (Domain), IPR015816: Vitellinogen, beta-sheet N-terminal (Domain), IPR015819: Lipid transport protein, beta-sheet shell (Domain), IPR001747: Lipid transport protein, N-terminal (Domain), IPR001846: von Willebrand factor, type D domain (Domain), IPR011030: Vitellinogen, superhelical (Domain)
UP	hxNCBI_GNO_822043	scaffold_4:1305223-1306952(-)	4.01208	3.98976	3.89314	3.86464	4.06752			IPR001356: Homeodomain (Domain), IPR009057: Homeodomain-like (Domain)
UP	hxNCBI_GNO_848064	scaffold_6:1854069-1856052(+)	2.88608	2.92196	3.06379	3.08444	ns			IPR007836: Ribosomal protein L41 (Family)
UP	hxNCBI_GNO_920044	scaffold_4:2375585-2377700(+)	ns	2.187	1.97246	1.94254	ns		Globin; beta chain of the tetrameric hemoglobin; glob3	IPR000971: Globin (Family), IPR002336: Erythrocruorin (Family), IPR009050: Globin-like (Domain), IPR012292: Globin, structural domain (Domain)
UP	hxNCBI_GNO_94554	scaffold_77:249284-250289(+)	2.88919	2.86218	3.01721	3.03347	ns		Cytoplasmic polyadenylation element binding protein cpeb	IPR000504: RNA recognition motif domain (Domain), IPR012677: Nucleotide-binding, alpha-beta plait (Domain)
DN	hxAUG25p1s12g300t1	scaffold_12:1476808-1479570(+)	ns	-4.13656	-4.48113	-4.47716	ns	hxAUG25p1s12g300t1
DN	hxAUG25p1s5g201t1	scaffold_5:1005794-1007019(-)	-2.1235	-2.17095	-2.30811	-2.34023	-2.22529		Ribonuclease h; ribonuclease h1	IPR002156: Ribonuclease H domain (Domain), IPR012337: Ribonuclease H-like domain (Domain)
DN	hxAUG25p1s9g306t1	scaffold_9:1283902-1285901(-)	-2.13239	-2.08862	-2.2704	-2.26743	ns		Collagen alpha-1(XXI) chain	IPR008160: Collagen triple helix repeat (Repeat)
DN	hxAUG25p2s3g193t1	scaffold_3:2941370-2942802(+)	ns	-5.08802	-4.42908	-4.41774	ns	hxAUG25p2s3g193t1		IPR002557: Chitin binding domain (Domain)
DN	hxAUG25s100g123t1	scaffold_100:48165-51161(+)	ns	-1.90731	-1.85018	-1.82382	ns		Contactin-associated protein 1	IPR000885: Fibrillar collagen, C-terminal (Domain), IPR001073: Complement C1q protein (Domain), IPR002181: Fibrinogen, alpha/beta/gamma chain, C-terminal globular domain (Domain), IPR008983: Tumour necrosis factor-like domain (Domain), IPR014716: Fibrinogen, alpha/beta/gamma chain, C-terminal globular, subdomain 1 (Domain)
DN	hxAUG25s109g53t1	scaffold_109:96905-99054(+)	-∞	-∞	-5.22445	-5.18184	ns
DN	hxAUG25s14g23t1	scaffold_14:121154-122135(-)	-2.25411	-2.23395	-2.34825	-2.33677	ns
DN	hxAUG25s14g241t1	scaffold_14:1288734-1295158(-)	ns	-2.82171	-2.81685	-2.84354	-2.68518		Cuticle protein; cpr50cb
DN	hxAUG25s17g409t1	scaffold_17:1439173-1440931(+)	-2.82314	-2.77643	ns	-2.47728	ns		Popeye domain containing protein; popeye domain-containing protein	IPR006916: Popeye protein (Family), IPR014710: RmlC-like jelly roll fold (Domain), IPR018490: Cyclic nucleotide-binding-like (Domain)
DN	hxAUG25s17g420t1	scaffold_17:1480299-1484091(+)	ns	-6.95858	-7.79408	-7.76754	ns	hxAUG25s17g420t1	Complement C1q tumor necrosis factor-related protein 3	IPR001073: Complement C1q protein (Domain), IPR008983: Tumour necrosis factor-like domain (Domain)
DN	hxAUG25s17g429t1	scaffold_17:1521569-1522066(+)	-7.81516	-7.77918	-∞	-∞	ns	hxAUG25s17g420t1		IPR001073: Complement C1q protein (Domain), IPR008983: Tumour necrosis factor-like domain (Domain)
DN	hxAUG25s183g211t1	scaffold_183:170451-171915(-)	ns	-1.88663	-2.02009	-2.02577	ns			IPR013216: Methyltransferase type 11 (Domain)
DN	hxAUG25s18g143t1	scaffold_18:509886-512530(+)	-2.34487	-2.35872	-2.21482	-2.22026	-2.27501
DN	hxAUG25s18g144t1	scaffold_18:514056-515721(+)	-2.04072	-2.07541	-2.10209	-2.11144	ns
DN	hxAUG25s18g53t1	scaffold_18:187899-188421(-)	ns	-2.80784	ns	-3.83603	ns			IPR001073: Complement C1q protein (Domain), IPR008983: Tumour necrosis factor-like domain (Domain)
DN	hxAUG25s20g52t1	scaffold_20:355892-360696(+)	-2.25095	-2.79433	ns	-2.65781	ns
DN	hxAUG25s21g194t1	scaffold_21:969351-970964(-)	ns	-4.50263	-5.28544	-5.26068	ns		Serine protease	IPR001254: Peptidase S1 (Domain), IPR001314: Peptidase S1A, chymotrypsin-type (Family), IPR009003: Trypsin-like cysteine/serine peptidase domain (Domain)
DN	hxAUG25s25g281t1	scaffold_25:1109030-1111210(+)	ns	-1.73042	-1.9714	-2.00349	ns			IPR000859: CUB domain (Domain)
DN	hxAUG25s29g64t1	scaffold_29:307259-309253(+)	-6.23586	-6.21714	-5.60394	-5.57456	ns		C-type lectin ctl - mannose binding.; serine protease; c-type lectin ctl - mannose binding. transcript a	IPR000859: CUB domain (Domain), IPR001304: C-type lectin (Domain), IPR016186: C-type lectin-like (Domain), IPR016187: C-type lectin fold (Domain), IPR018378: C-type lectin, conserved site (Conserved_site)
DN	hxAUG25s30g80t1	scaffold_30:455239-456946(-)	-2.92457	-2.99468	-4.36067	-4.35582	ns			IPR000782: FAS1 domain (Domain)
DN	hxAUG25s42g102t1	scaffold_42:596534-601983(-)	ns	-1.92137	ns	-1.99627	ns			IPR013120: Male sterility, NAD-binding (Domain), IPR016040: NAD(P)-binding domain (Domain), IPR026055: Fatty acyl-CoA reductase (Family)
DN	hxAUG25s52g21t1	scaffold_52:101285-109030(+)	-2.53659	-2.50812	-3.04228	-3.00704	ns			IPR002557: Chitin binding domain (Domain)
DN	hxAUG25s61g15t1	scaffold_61:53715-56680(+)	ns	-1.68022	ns	-1.79031	ns		Elongation of very long chain fatty acids protein; elongase	IPR002076: GNS1/SUR4 membrane protein (Family)
DN	hxAUG25s70g161t1	scaffold_70:675806-679810(-)	ns	-1.74139	-1.99088	-1.97126	ns		Pupal cuticle protein; edg78e; pupal cuticle protein precursor
DN	hxAUG26rep1s11g179t1	scaffold_11:1495365-1500118(-)	ns	-1.7258	ns	-1.80585	ns		Nadph oxidase	IPR013121: Ferric reductase, NAD binding (Domain), IPR013130: Ferric reductase transmembrane component-like domain (Domain), IPR017927: Ferredoxin reductase-type FAD-binding domain (Domain), IPR017938: Riboflavin synthase-like beta-barrel (Domain), IPR000778: Cytochrome b245, heavy chain (Family), IPR013112: FAD-binding 8 (Domain)
DN	hxAUG26rep1s2g15t1	scaffold_2:86215-86975(-)	ns	-1.96058	-2.14179	-2.14973	ns
DN	hxAUG26rep1s2g17t1	scaffold_2:88880-92895(-)	ns	-2.51229	-4.296	-4.34066	ns
DN	hxAUG26rep1s6g176t1	scaffold_6:977030-979356(-)	-2.3799	-2.43808	-2.3098	-2.33345	ns		Secreted protein	IPR002861: Reeler domain (Domain)
DN	hxAUG26rep1s6g180t1	scaffold_6:1000536-1001653(+)	ns	-1.90544	-1.92328	-1.93995	ns		Histone h2b.3; histone h2b.1/h2b.2	IPR000558: Histone H2B (Family), IPR007125: Histone core (Domain), IPR009072: Histone-fold (Domain)
DN	hxAUG26rep2s3g249t1	scaffold_3:3676289-3678970(-)	-1.75092	-1.72952	ns	-1.75193	ns		Elongation of very long chain fatty acids protein; elongase	IPR002076: GNS1/SUR4 membrane protein (Family)
DN	hxAUG26rep2s4g111t1	scaffold_4:2444718-2446226(+)	-3.47081	-3.45999	-2.99701	-2.96901	ns		C-type lectin ctl - mannose binding.; serine protease; c-type lectin ctl - mannose binding. transcript a	IPR001304: C-type lectin (Domain), IPR016186: C-type lectin-like (Domain), IPR016187: C-type lectin fold (Domain), IPR018378: C-type lectin, conserved site (Conserved_site)
DN	hxAUG26rep2s4g113t1	scaffold_4:2448808-2450457(+)	-4.56218	-4.54513	-6.37014	-6.33719	ns		C-type lectin ctl - mannose binding.; serine protease; c-type lectin ctl - mannose binding. transcript a	IPR001304: C-type lectin (Domain), IPR016186: C-type lectin-like (Domain), IPR016187: C-type lectin fold (Domain), IPR018378: C-type lectin, conserved site (Conserved_site)
DN	hxAUG26res100g171t1	scaffold_100:429260-430544(-)	-1.85278	-1.84221	ns	-2.25452	ns
DN	hxAUG26res121g218t1	scaffold_121:342063-346225(+)	ns	-2.00273	ns	ns	-2.24824		Group 10 secretory phospholipase A2,EC=3.1.1.4	IPR001211: Phospholipase A2 (Family), IPR013090: Phospholipase A2, active site (Active_site), IPR016090: Phospholipase A2 domain (Domain)
DN	hxAUG26res14g93t1	scaffold_14:858268-859393(+)	ns	-2.23143	-2.76391	-2.75325	ns
DN	hxAUG26res23g12t1	scaffold_23:97162-100795(-)	-2.7478	-2.74413	-4.05168	-4.03413	ns
DN	hxAUG26res32g56t1	scaffold_32:438115-439863(+)	ns	-1.79948	ns	-1.92075	ns			IPR000618: Insect cuticle protein (Family)
DN	hxAUG26res39g47t1	scaffold_39:455219-457793(+)	ns	-1.84392	-1.72747	-1.70027	ns			IPR008405: Apolipoprotein L (Family)
DN	hxAUG26res464g1t1	scaffold_464:32555-37948(+)	ns	6.81785	-∞	-∞	ns
DN	hxAUG26res70g71t1	scaffold_70:350524-360219(-)	-4.60508	-4.21425	-5.91556	-5.88818	ns			IPR001073: Complement C1q protein (Domain), IPR008983: Tumour necrosis factor-like domain (Domain)
DN	hxAUG26up1s12g197t1	scaffold_12:1457958-1462139(+)	ns	-2.75697	ns	-2.92467	ns	hxAUG25p1s12g300t1
DN	hxAUG26up1s2g19t1	scaffold_2:87702-88385(-)	ns	-1.75133	-2.03155	-2.01685	ns
DN	hxAUG26up2s1g147t1	scaffold_1:2851204-2857728(+)	ns	-2.78926	-2.81661	-2.80495	-3.76261		Cathepsin o; cathepsin f like protease	IPR000010: Proteinase inhibitor I25, cystatin (Domain), IPR018073: Proteinase inhibitor I25, cystatin, conserved site (Conserved_site), IPR027214: Cystatin (Family)
DN	hxAUG26up2s2g130t1	scaffold_2:3011548-3015884(-)	-4.09518	-4.08669	-4.03304	-4.01905	-4.00057		Ubiquitin carboxyl-terminal hydrolase	IPR000859: CUB domain (Domain), IPR002035: von Willebrand factor, type A (Domain), IPR013642: Chloride channel calcium-activated (Domain), IPR015394: Domain of unknown function DUF1973 (Domain)
DN	hxAUG26up2s2g161t1	scaffold_2:3285318-3286612(-)	ns	-1.89213	-2.08889	-2.13418	ns			IPR007999: Protein of unknown function DUF745 (Family)
DN	hxAUG26up2s4g115t1	scaffold_4:2452933-2455848(+)	-7.90855	-7.85982	-7.79002	-7.28992	ns		C-type lectin ctl - mannose binding.; serine protease; c-type lectin ctl - mannose binding. transcript a
DN	hxAUG26us13g49t1	scaffold_13:359690-367047(+)	-3.74672	-3.06428	-3.20794	-3.18224	ns
DN	hxAUG26us176g220t1	scaffold_176:10954-12035(-)	ns	-2.56123	-2.74424	-2.73182	ns
DN	hxAUG26us17g371t1	scaffold_17:1407325-1408241(+)	-2.46879	-2.48058	-2.7455	-2.74083	-2.55592
DN	hxAUG26us18g311t1	scaffold_18:1283556-1286100(+)	-2.52536	-2.51175	-2.82807	-2.81527	-2.49634		Clip-domain serine protease; clip-domain serine protease subfamily c; spirit	IPR001254: Peptidase S1 (Domain), IPR001314: Peptidase S1A, chymotrypsin-type (Family), IPR002557: Chitin binding domain (Domain), IPR007110: Immunoglobulin-like domain (Domain), IPR009003: Trypsin-like cysteine/serine peptidase domain (Domain), IPR018114: Peptidase S1, trypsin family, active site (Active_site)
DN	hxAUG26us20g53t1	scaffold_20:345126-349451(+)	ns	-1.86016	ns	-2.01341	ns		Clip-domain serine protease subfamily d; serine protease	IPR001314: Peptidase S1A, chymotrypsin-type (Family), IPR009003: Trypsin-like cysteine/serine peptidase domain (Domain), IPR018114: Peptidase S1, trypsin family, active site (Active_site), IPR001254: Peptidase S1 (Domain)
DN	hxAUG26us29g233t1	scaffold_29:1225652-1229127(+)	ns	-2.43327	ns	-2.49405	-2.18165
DN	hxAUG26us29g24t1	scaffold_29:140915-141755(-)	ns	-1.98079	ns	-2.09148	ns
DN	hxAUG26us80g18t1	scaffold_80:100461-103625(-)	-2.50016	-2.52579	-2.51097	-2.5381	-2.5574		Collagen iv alpha 1 chain; collagen alpha-2iv chain precursor	IPR008160: Collagen triple helix repeat (Repeat)
DN	hxJGI_V11_105525	scaffold_36:1138484-1139790(+)	-2.58131	-2.62133	-2.73976	-2.76303	ns
DN	hxJGI_V11_223070	scaffold_13:623245-625225(+)	-4.08564	-4.01427	-6.58544	-6.10015	ns		Neurexin IV	IPR000885: Fibrillar collagen, C-terminal (Domain), IPR001073: Complement C1q protein (Domain), IPR002181: Fibrinogen, alpha/beta/gamma chain, C-terminal globular domain (Domain), IPR008983: Tumour necrosis factor-like domain (Domain), IPR014716: Fibrinogen, alpha/beta/gamma chain, C-terminal globular, subdomain 1 (Domain)
DN	hxJGI_V11_225089	scaffold_29:1231923-1232721(+)	ns	-2.14712	ns	-2.56737	-2.18165
DN	hxJGI_V11_239781	scaffold_14:1265668-1270208(+)	ns	-2.27493	-2.24256	-2.2797	ns		Cuticle protein; cpr50cb	IPR000618: Insect cuticle protein (Family)
DN	hxJGI_V11_300583	scaffold_1021:11670-13038(-)	-5.0097	-5.0078	-4.28137	-4.26743	ns	hxAUG25p2s3g193t1		IPR002557: Chitin binding domain (Domain)
DN	hxJGI_V11_307241	scaffold_61:66896-67965(+)	ns	-1.93565	-2.49818	-2.46689	ns		Elongation of very long chain fatty acids protein; elongase	IPR002076: GNS1/SUR4 membrane protein (Family)
DN	hxJGI_V11_307944	scaffold_70:684556-685010(-)	ns	-3.19291	-4.16368	-4.15182	ns
DN	hxJGI_V11_308903	scaffold_88:366664-370848(+)	ns	-1.9874	-2.07734	-2.03363	ns		Abc transporter; atp-binding cassette sub-family a member; atp-binding cassette	IPR000412: ABC-2 (Family), IPR003439: ABC transporter-like (Domain), IPR003593: AAA+ ATPase domain (Domain), IPR013526: ABC-2 transporter (Family), IPR017871: ABC transporter, conserved site (Conserved_site)
DN	hxJGI_V11_308978	scaffold_9:595288-596201(-)	ns	-2.11781	-2.38847	-2.37745	-2.24019
DN	hxNCBI_GNO_1006024	scaffold_2:3287365-3287891(-)	ns	-5.43088	ns	-4.22979	ns
DN	hxNCBI_GNO_1062103	scaffold_10:1811142-1811832(-)	ns	-1.70598	-1.91694	-1.92072	ns
DN	hxNCBI_GNO_1066103	scaffold_10:1812559-1813328(-)	ns	-2.48745	ns	-2.59904	-2.40521
DN	hxNCBI_GNO_124053	scaffold_5:202733-203588(+)	-2.1489	-2.1554	-2.24213	-2.2457	-2.21464
DN	hxNCBI_GNO_132294	scaffold_29:312697-313964(+)	-9.21079	-∞	-∞	-∞	ns		C-type lectin ctl - mannose binding.; serine protease; c-type lectin ctl - mannose binding. transcript a	IPR001304: C-type lectin (Domain), IPR016186: C-type lectin-like (Domain), IPR016187: C-type lectin fold (Domain), IPR018378: C-type lectin, conserved site (Conserved_site)
DN	hxNCBI_GNO_28143	scaffold_14:114348-115214(+)	-2.05671	-2.04096	-2.12643	-2.12208	ns
DN	hxNCBI_GNO_314414	scaffold_50:53229-56352(-)	ns	-4.22569	-4.63485	-4.25557	ns		Neurexin IV	IPR000885: Fibrillar collagen, C-terminal (Domain), IPR001073: Complement C1q protein (Domain), IPR002181: Fibrinogen, alpha/beta/gamma chain, C-terminal globular domain (Domain), IPR008983: Tumour necrosis factor-like domain (Domain), IPR014716: Fibrinogen, alpha/beta/gamma chain, C-terminal globular, subdomain 1 (Domain)
DN	hxNCBI_GNO_380064	scaffold_6:556431-557912(+)	ns	-2.66835	ns	ns	-3.16208		High choriolytic enzyme; zinc metalloproteinase; zinc metalloproteinase nas-15 precursor	IPR001506: Peptidase M12A, astacin (Domain), IPR006026: Peptidase, metallopeptidase (Domain), IPR024079: Metallopeptidase, catalytic domain (Domain)
DN	hxNCBI_GNO_426294	scaffold_29:1233731-1234314(+)	ns	-2.29544	ns	-2.20396	ns
DN	hxNCBI_GNO_654103	scaffold_10:1132347-1134604(-)	ns	-2.0207	ns	-2.23125	ns		Cral/trio domain-containing protein	IPR001251: CRAL-TRIO domain (Domain), IPR009038: GOLD (Domain), IPR011074: CRAL/TRIO, N-terminal domain (Domain)
DN	hxNCBI_GNO_846173	scaffold_17:1409251-1409905(+)	-2.49784	-2.54074	-2.64386	-2.6357	ns
DN	hxNCBI_GNO_94203	scaffold_20:392027-392922(-)	ns	ns	ns	-2.80712	-2.35668
