# Supplementary material for: Transcriptional profiling of predator-induced phenotypic plasticity in Daphnia pulex
Source: Front Zool. 2015 Jul 25;12:18. doi: 10.1186/s12983-015-0109-x (PMC4514973; doi:10.1186/s12983-015-0109-x)
Supplement: Additional file 2 — Venn diagram of DE gene counts as identified by two mapping approaches: GSNAP and TopHat , and Trinity de novo assembly. [file 12983_2015_109_MOESM2_ESM.zip]

Archive with 1 entries (1 files):
- Additional file 2.eps
